# Supplementary material for: Mining SNP loci and candidate genes for sheath blight resistance in Indica rice using genome-wide association studies
Source: Front Plant Sci. 2025 Dec 18;16:1718389. doi: 10.3389/fpls.2025.1718389 (PMC12756348; doi:10.3389/fpls.2025.1718389)
Supplement: Supplementary file 3 [file Table1.xlsx]

## Sheet: Sheet1
Supplementary Table S1: Genetic Background and Geographical Distribution in 84 Indica Rice Accessions
Accession	Variety Name	Breeding Background	Geographic Distribution
X-1	Huiliangyou008	Hybrid breeding	AnHui
X-2	Huiliangyou719	Hybrid breeding	AnHui
X-3	Huiliangyou985	Hybrid breeding	AnHui
X-4	Quangxiangdao	Local Variety	AnHui
X-5	Quanxindao	Local Variety	AnHui
X-6	Quanyou3301	Hybrid breeding	AnHui
X-7	Quanyouesimiao	Local Variety	AnHui
X-8	Liangyou9919	Hybrid breeding	AnHui
X-9	Liangyou80	Local Variety	Fujian
X-10	Shenliangyou1	Local Variety	Hubei
X-11	Yliangyou689	Hybrid breeding	Fujian
X-12	Jiangxing8	Local Variety	Hubei
X-13	Wenliangyouo929	Hybrid breeding	Hubei
X-14	Liangyou172	Hybrid breeding	Jiangshu
X-15	Quanliangyou069	Hybrid breeding	Jiangshu
X-16	Wangxiangsimiao	Local Variety	AnHui
X-17	Zaoxian310	Local Variety	Jiangshu
X-18	Heyousimiao	Local Variety	AnHui
X-19	Zhuliangyou899	Hybrid breeding	AnHui
X-20	Wuyouhuasi	Local Variety	Hubei
X-21	Xinliangyou2172	Hybrid breeding	Zhejiang
X-22	Qiaoliangyou17	Local Variety	Hubei
X-23	longjingyou3135	Hybrid breeding	Hubei
X-24	Zaoxian79	Local Variety	Zhejiang
X-25	Xiangyou269	Hybrid breeding	Jiangshu
X-26	Hannuo12	Local Variety	Zhejiang
X-27	Quanxiangyou89	Hybrid breeding	Jiangshu
X-28	Jiayouozhongke3	Hybrid breeding	Zhejiang
X-29	Pingxiangyouzhi903	Hybrid breeding	Zhejiang
X-30	Q-liangyouyuemiao	Hybrid breeding	Jiangshu
X-31	Quangxiangdao	Hybrid breeding	Zhejiang
X-32	Shenliangyouyuehesimiao	Hybrid breeding	Zhejiang
X-33	Chun9liangyousimiao	Hybrid breeding	Jiangshu
X-34	Gailiangyou9977	Hybrid breeding	Zhejiang
X-35	Xilaingyouchaozhan	Hybrid breeding	Zhejiang
X-36	Wuyousihemiao	Hybrid breeding	Jiangshu
X-37	Heliangyou1177	Hybrid breeding	Jiangshu
X-38	Shenliangyouwushansimiao	Hybrid breeding	Jiangshu
X-39	Quanyou291	Local Variety	Jiangshu
X-41	D-you5326	Local Variety	Jiangshu
X-42	GZ-1	Breeding Line	AnHui
X-43	GZ-2	Breeding Line	AnHui
X-44	GZ-3	Breeding Line	AnHui
X-45	GZ-4	Breeding Line	AnHui
X-46	GZ-5	Breeding Line	AnHui
X-47	GZ-6	Breeding Line	AnHui
X-48	GZ-7	Breeding Line	AnHui
X-49	GZ-8	Breeding Line	AnHui
X-50	GZ-9	Breeding Line	AnHui
X-51	GZ-10	Breeding Line	AnHui
X-52	GZ-11	Breeding Line	AnHui
X-53	GZ-13	Breeding Line	AnHui
X-54	GZ-14	Breeding Line	AnHui
X-55	GZ-15	Breeding Line	AnHui
X-56	GZ-16	Breeding Line	AnHui
X-57	GZ-17	Breeding Line	AnHui
X-58	GZ-18	Breeding Line	AnHui
X-59	GZ-19	Breeding Line	AnHui
X-60	GZ-20	Breeding Line	AnHui
X-61	GZ-21	Breeding Line	AnHui
X-62	Y-1	Breeding Line	AnHui
X-63	Y-2	Breeding Line	AnHui
X-64	Y-3	Breeding Line	AnHui
X-65	Y-4	Breeding Line	AnHui
X-66	Y-5	Breeding Line	AnHui
X-67	Y-6	Breeding Line	AnHui
X-68	Y-7	Breeding Line	AnHui
X-69	Y-8	Breeding Line	AnHui
X-70	Y-9	Breeding Line	AnHui
X-71	Y-10	Breeding Line	AnHui
X-72	Y-11	Breeding Line	AnHui
X-73	Y-12	Breeding Line	AnHui
X-74	Y-13	Breeding Line	AnHui
X-75	Y-14	Breeding Line	AnHui
X-76	Y-15	Breeding Line	AnHui
X-77	Y-16	Breeding Line	AnHui
X-78	Y-17	Breeding Line	AnHui
X-79	Y-18	Breeding Line	AnHui
X-80	Y-19	Breeding Line	AnHui
X-81	Y-20	Breeding Line	AnHui
X-82	Y-21	Breeding Line	AnHui
X-83	Y-22	Breeding Line	AnHui
X-84	Y-23	Breeding Line	AnHui
X-85	Y-24	Breeding Line	AnHui
