# Supplementary material for: Mining SNP loci and candidate genes for sheath blight resistance in Indica rice using genome-wide association studies
Source: Front Plant Sci. 2025 Dec 18;16:1718389. doi: 10.3389/fpls.2025.1718389 (PMC12756348; doi:10.3389/fpls.2025.1718389)
Supplement: Supplementary file 4 [file Table2.xls]

## Sheet: SHEET1
Supplementary Table S2. In vitro Phenotyping of Sheath Blight Resistance in Indica Rice
No.	Accessions	Replicate 1					Replicate2					Replicate3					Mean Disease Lesion Length(cm)	Lesion-to-Leaf Length Ratio	Resistance
		1	2	3	4	Avg.	1	2	3	4	Avg.	1	2	3	4	Avg.
X-1	Huiliangyou008	2	2	2.1	2.2	2.075	2	2	2.3	1.7	2	2.5	2.4	2.3	2.5	2.425	2.16667	30.303	MR
X-2	Huiliangyou719	2	2.2	2.2	1.9	2.075	2.5	2.5	2.7	2.9	2.65	2.4	2.3	2.4	2.2	2.325	2.35	33.6364	MS
X-3	Huiliangyou985	2.1	2.5	2.3	2.6	2.375	3	2.7	2.9	2.6	2.8	2.7	2	2.9	2.9	2.625	2.6	38.1818	MS
X-4	Quangxiangdao	2.8	4.3	2.8	3.6	3.375	2.4	2.6	2.4	2.4	2.45	3.5	2.7	2.8	2.7	2.925	2.91667	43.9394	MS
X-5	Quanxindao	2.2	2.4	2.3	2.5	2.35	2.7	2.6	2.5	2.6	2.6	2.4	2.8	2.6	2.6	2.6	2.51667	36.6667	MS
X-6	Quanyou3301	3.7	3.1	3.4	3.6	3.45	2.8	3	2.5	3	2.825	2.7	2.6	2.8	2.7	2.7	2.99167	45.303	MS
X-7	Quanyouesimiao	3.4	2.5	2.3	2.6	2.7	2.9	3	2.6	2.2	2.675	2.5	2.7	2.7	2.5	2.6	2.65833	39.2424	MS
X-8	Liangyou9919	3.1	2.5	2.7	2.5	2.7	2.5	2.6	2.6	2.5	2.55	2.8	2.5	2.7	2.9	2.725	2.65833	39.2424	MS
X-9	Liangyou80	2.1	2.5	2.7	1.9	2.3		2.5	2.1	2	2.2	1.9	2.2	2.5	2.3	2.225	2.24167	31.6667	MS
X-10	Shenliangyou1	2.8	2.8	2.3	2.8	2.675	2.4	2.1	2.8	2.7	2.5	2.3	2.2	2.2	2.1	2.2	2.45833	35.6061	MS
X-11	Yliangyou689	1.8	1.7	2.2	2.5	2.05	2.2	2.1	1.9	2.5	2.175	1.3	2.3	0	0.9	1.125	1.78333	23.3333	R
X-12	Jiangxing8	3.2	3	3.2	3.6	3.25	3.4	3.2	3.2	3	3.2	3.6	3.4	3.1	3.2	3.325	3.25833	50.1515	MS
X-13	Wenliangyouo929	2.7	2.7	2.7	2.5	2.65	2.4	2.5	1.1	1.2	1.8	2.4	2.4	2.5	2.7	2.5	2.31667	33.0303	MS
X-14	Liangyou172	0.5	1.6	1.3	1.4	1.2	2.8	2.9	1.9	2.7	2.575	1.2	2.1	2.6	1.1	1.75	1.84167	24.3939	R
X-15	Quanliangyou069	2.8	3	2.6	2.8	2.8	2.5	2.7	3.4	3.1	2.925	2.4	3.3	2.8	2.8	2.825	2.85	42.7273	MR
X-16	Wangxiangsimiao	2.8	3	3.3	2.9	3	2.7	3.3	2.6	2.5	2.775	3.4	3.1	3.1	2.8	3.1	2.95833	44.697	MS
X-17	Zaoxian310	2.5	2.4	2.2	2.2	2.325	2.5	2.5	2.4	2.3	2.425	2.3	2.2	2.3	2.3	2.275	2.34167	33.4848	R
X-18	Heyousimiao	1.9	2.6	2.8	2.3	2.4	2.3	2.3	2	2.2	2.2	2.3	2.3	2.1	2.2	2.225	2.275	32.2727	R
X-19	Zhuliangyou899	2.4	2.9	2.8	2.5	2.65	2.2	2.9	2.6	2.7	2.6	2.7	2.6	3	2.8	2.775	2.675	39.5455	MS
X-20	Wuyouhuasi	2.3	2.6	2.7	2.9	2.625	3.2	3	2.9	2.8	2.975	3.3	3	2.5	2.6	2.85	2.81667	42.1212	MS
X-21	Xinliangyou2172	3	2.9	2.7	2.7	2.825	2.7	3	2.3	2.4	2.6	2.2	2.4	1.3	2.9	2.2	2.54167	37.1212	MS
X-22	Qiaoliangyou17	2.1	2.2	2.3	2	2.15	2.4	2.6	2.6	2.7	2.575	2	1.8	2.5	2.6	2.225	2.31667	33.0303	R
X-23	longjingyou3135	2.9	3.3	3.1	3	3.075	3	3.3	2.8	2.7	2.95	2.6	2.6	2.6	2.4	2.55	2.85833	42.8788	MS
X-24	Zaoxian79	2.6	2.9	2.9	2.8	2.8	2.4	2.8	2.5	2.7	2.6	2.7	2.6	2.5	2.6	2.6	2.66667	39.3939	MR
X-25	Xiangyou269	2.9	3.1	3	2.8	2.95	2.8	2.9	2.9	2.9	2.875	2.9	2.7	2.8	2.7	2.775	2.86667	43.0303	MS
X-26	Hannuo12	3	2.7	2.6	2.8	2.775	2.5	3.2	2.8	2.9	2.85	3.1	3	3.2	2.8	3.025	2.88333	43.3333	MS
X-27	Quanxiangyou89	2.9	2.8	3.3	3	3	2.8	2.8	2.9	2.9	2.9	2.4	2.5	2.6	2.6	2.525	2.80833	41.9697	MS
X-28	Jiayouozhongke3	2.3	2.3	2.2	2.2	2.25	2.3	2.5	2.4	2.6	2.5	2.4	2.4	2.6	2.6	2.5	2.41667	34.8485	MR
X-29	Pingxiangyouzhi903	2.2	2	1.8	0.9	1.725	2.3	2.2	2.4	2.3	2.35	2.2	3	2.7	2.6	2.625	2.23333	31.5152	MR
X-30	Q-liangyouyuemiao	2.4	2.3	2.7	2.6	2.5	2.9	2.8	2.3	2.7	2.5	2.4	2.4	2.7	2.7	2.55	2.51667	36.6667	MR
X-31	Quangxiangdao	2.7	2.6	3	2.8	2.775	2.2	2.6	2.7	2.7	2.7	2.5	2.6	2.6	2.6	2.575	2.68333	39.697	MS
X-32	Shenliangyouyuehesimiao	2.6	2.6	2.6	2.7	2.625	2.3	2.2	2.4	2.2	2.3	2.2	2	2.1	2.2	2.125	2.35	33.6364	MS
X-33	Chun9liangyousimiao	3.1	2.3	2.8	2.8	2.75	2.7	2.7	2.6	2.7	2.65	2.4	2.6	2.3	2.5	2.45	2.61667	38.4848	MS
X-34	Gailiangyou9977	2.8	2.8	3	2.5	2.775	2.5	2.7	2.8	2.3	2.55	2.7	2.5	2.3	2.6	2.525	2.61667	38.4848	MS
X-35	Xilaingyouchaozhan	2.6	2.9	2.7	2.3	2.625	2.6	2.9	2.8	2.5	2.65	2.6	2.5	1.9	2.3	2.325	2.53333	36.9697	MS
X-36	Wuyousihemiao	2.8	3.2	2.1	2.2	2.575	2.3	2.4	2.6	2.9	2.75	2.1	2.1	2.2	2.3	2.175	2.5	36.3636	MS
X-37	Heliangyou1177	2.5	1.9	2.2	2.4	2.25	2.3	2.3	2.5	2.4	2.45	2.6	2.4	2.3	2.5	2.45	2.38333	34.2424	MR
X-38	Shenliangyouwushansimiao	2.3	2.1	2.2	2.3	2.225	1.8	2.1	2.2	2	2.1	2.6	2.3	2.2	2.3	2.35	2.225	31.3636	MR
X-39	Quanyou291	2.7	2.7	2.5	2.5	2.6	2.2	2.3	2.5	2.4	2.45	2.1	2	2.3	2.4	2.2	2.41667	34.8485	MS
X-41	D-you5326	3	3	2.6	2.9	2.875	2.1	2.6	2.4	3.2	2.575	2.8	3	2.7	2.5	2.75	2.73333	40.6061	MS
X-42	GZ-1	2.7	2.9	3.1	2.8	2.875	2.9	2.9	3.3	2.8	2.975	2.7	2.8	2.8	2.8	2.775	2.875	43.1818	MR
X-43	GZ-2	2.9	2.7	2.4	2.3	2.575	2.9	2.9	2.8	3	2.9	2.7	3	3.1	2.9	2.925	2.8	41.8182	MS
X-44	GZ-3	2.3	2.5	2.2	2.8	2.45	2.7	2.8	2.7	2.6	2.7	2.8	2.8	3	3.1	2.925	2.69167	39.8485	MS
X-45	GZ-4	2.5	2.4	2.2	2.1	2.3	2.4	2.4	2.4	2.2	2.35	2.1	2.4	2	2	2.125	2.25833	31.9697	R
X-46	GZ-5	2.9	3.2	3	3.4	3.125	3.5	3.7	3.1	3.7	3.5	3.4	3.3	3.4	3.3	3.35	3.325	51.3636	S
X-47	GZ-6	3.4	2.8	3.4	3.1	3.175	2.9	3.3	3.4	3.1	3.175	3.1	2.9	2.7	3	2.925	3.09167	47.1212	MS
X-48	GZ-7	1.8	2.6	2.6	2.4	2.35	2.3	2.6	2.2	2	2.275	2.6	2.6	2.8	2.8	2.7	2.44167	35.303	MR
X-49	GZ-8	2.6	2.4	2.5	2.5	2.5	1.8	2.8	2.7	2.6	2.475	2.5	2.9	2.8	2.4	2.65	2.54167	37.1212	MR
X-50	GZ-9	2.3	2.8	2.6	2.6	2.575	2.9	2.5	2.7	2.2	2.575	2.2	2.1	2.6	2.7	2.4	2.51667	36.6667	MR
X-51	GZ-10	3.3	3.3	3.3	3	3.225	3.4	3.2	3.4	3.2	3.3	3	2.8	2.8	3	2.9	3.14167	48.0303	MS
X-52	GZ-11	3.1	2.5	2.9	2.6	2.775	2.8	2.7	2.6	2.5	2.65	2.1	2	2.3	2.1	2.125	2.51667	36.6667	MS
X-53	GZ-13	2.9	2.8	2.5	2.6	2.7	2.3	2.4	2.4	2.3	2.35	2.4	2.7	2.4	2.2	2.425	2.49167	36.2121	MR
X-54	GZ-14	3.3	3.7	3.6	3.2	3.45	3.1	3	2.9	3	3	3.7	3.1	3	2.4	3.05	3.16667	48.4848	MS
X-55	GZ-15	3.3	3.4	2.8	3.2	3.175	3.2	3.2	2.6	3.1	3.025	3.2	3.1	3	3	3.075	3.09167	47.1212	MS
X-56	GZ-16	1.8	1.8	2.4	2.6	2.15	2.6	2.6	2.7	3.1	2.75	2.5	2.7	2.4	2.4	2.5	2.46667	35.7576	MR
X-57	GZ-17	2.5	2.3	2.7	3.1	2.65	2.7	2.8	2.9	2.4	2.7	3.1	2.4	2.7	2.5	2.675	2.675	39.5455	MS
X-58	GZ-18	2.4	2.3	2.3	3	2.5	2.4	2.3	2	2.1	2.2	2.2	2	2.3	2.1	2.15	2.28333	32.4242	R
X-59	GZ-19	3.2	2.9	3.3	2.8	3.05	2.9	3.9	3.4	3.3	3.375	3.5	3.3	2.7	3.2	3.175	3.2	49.0909	MS
X-60	GZ-20	3.4	3.1	3.6	3	3.275	2.8	3.3	3	2.7	2.95	3.2	3.3	2.8	2.7	3	3.075	46.8182	MS
X-61	GZ-21	3.3	3.2	3.2	3.1	3.2	2.6	2.9	3.3	2.9	2.925	3	2.7	2.8	3.2	2.925	3.01667	45.7576	MS
X-62	Y-1	2.9	2.8	2.7	2.7	2.775	3	2.4	2.8	3	2.8	3	2.6	2.8	2.9	2.825	2.8	41.8182	MS
X-63	Y-2	3.2	3	2.9	3	3.025	2.6	2.6	2.8	2.7	2.675	2.9	2.3	2.4	2.9	2.625	2.775	41.3636	MS
X-64	Y-3	2.8	2.5	2.7	2.6	2.65	3.2	3	3	3	3.05	4.2	2.4	3.3	3.2	3.275	2.99167	45.303	MS
X-65	Y-4	2.9	2.7	2.4	2.7	2.675	2.6	3	2.6	2.9	2.775	3.1	3.3	2.9	3.3	3.15	2.86667	43.0303	MS
X-66	Y-5	2.6	2.3	2.6	2.3	2.45	2.3	2.4	2.4	2.1	2.3	2.6	2.3	2.6	2.4	2.475	2.40833	34.697	MR
X-67	Y-6	2.1	2.2	2.2	2.4	2.225	2.3	2.4	1.9	2.3	2.225	2.6	2.3	1.7	2.5	2.275	2.24167	31.6667	MR
X-68	Y-7	2	2.4	2.2	2.3	2.225	2.3	1.4	1.8	1.6	1.775	2.3	2.3	1.9	1.9	2.1	2.03333	27.8788	R
X-69	Y-8	2.3	2.1	2.3	1.9	2.15	2.3	2.2	2.4	2.3	2.3	2.3	2.2	2	2.3	2.2	2.21667	31.2121	MR
X-70	Y-9	2.9	2.9	2.9	2.8	2.875	2.5	2.9	2.8	2.3	2.625	2.8	2.4	2.6	2.8	2.65	2.71667	40.303	MS
X-71	Y-10	2.9	3.4	3.7	3.3	3.325	3.2	3.8	3.8	3.5	3.575	3.9	2.9	3.4	3.3	3.375	3.425	53.1818	S
X-72	Y-11	4.4	2.9	3.6	2.7	3.4	3.8	3.5	2.8	3.9	3.5	3.6	3.4	3.4	3.1	3.375	3.425	53.1818	S
X-73	Y-12	3.3	3.4	3.5	3.4	3.4	3.1	3.8	3.2	3.2	3.325	3.3	3.2	3.5	3.2	3.3	3.34167	51.6667	S
X-74	Y-13	3.3	3	3.1	3.1	3.125	3.6	3.2	3.5	3.5	3.45	3.2	3.3	3.7	3.5	3.425	3.33333	51.5152	S
X-75	Y-14	3.2	3	3.1	3.1	3.1	3.6	3.2	3.5	3.5	3.45	3.2	3.3	3.7	3.5	3.425	3.325	51.3636	S
X-76	Y-15	3.4	3.3	2.9	3.4	3.25	4	3.3	3	3.2	3.375	3.4	3.8	3.3	3.4	3.475	3.36667	52.1212	S
X-77	Y-16	3.9	2.2	3.1	3.6	3.2	3.4	3.3	2.9	3.3	3.225	3.8	2.9	3.2	2.8	3.175	3.2	49.0909	MS
X-78	Y-17	2.6	2.7	2.9	3.2	2.85	3	3	3.4	3.4	3.2	3.1	2.7	3.2	3.6	3.15	3.06667	46.6667	MS
X-79	Y-18	2.9	3.5	2.8	3	3.05	3.3	3.3	3	3.1	3.175	3	3.5	3.2	3.5	3.3	3.175	48.6364	MS
X-80	Y-19	3.3	2.7	2.9	3.1	3	3.3	2.8	2.6	2.9	2.9	3	3.1	3.4	2.8	3.075	2.99167	45.303	MS
X-81	Y-20	3.7	3.5	3.4	3.1	3.425	3.3	3.2	3.4	3.2	3.275	3.1	3.2	3.3	2.9	3.125	3.275	50.4545	S
X-82	Y-21	3.3	3.1	3.3	2.9	3.15	2.8	3.2	3.1	3.1	3.05	3.5	3.5	3.2	3.4	3.4	3.2	49.0909	MS
X-83	Y-22	3.5	3.3	3.4	3.5	3.425	3.4	3.3	3.2	2.9	3.2	3.3	3.2	3.1	3.4	3.25	3.29167	50.7576	MS
X-84	Y-23	3.2	2.7	2.8	3.1	2.95	2.2	3.7	1.8	3.1	2.7	2.7	3.3	3.3	2.8	3.025	3.2	49.0909	MS
X-85	Y-24	3.4	3.2	3.8	3.2	3.4	3.6	3.8	3.3	3.1	3.45	3.8	2.2	2.4	1.6	2.5	3.11667	47.5758	MS
