# Supplementary material for: Mining SNP loci and candidate genes for sheath blight resistance in Indica rice using genome-wide association studies
Source: Front Plant Sci. 2025 Dec 18;16:1718389. doi: 10.3389/fpls.2025.1718389 (PMC12756348; doi:10.3389/fpls.2025.1718389)
Supplement: Supplementary file 5 [file Table3.xlsx]

## Sheet: Sheet1
Supplementary Table S3 The coincidence rate between the identification results with detached leaf inoculation and toothpick-inserting inoculation at littering stage
NO.	Cultivar	Detached leaf inoculation at seedling and tillering stage	Toothpick-inserting inoculation at tillering stage
X-1	Huiliangyou008	MR	MR
X-16	Wangxiangsimiao	MS	MS
X-17	Zaoxian310	R	MR
X-18	Heyousimiao	R	R
X-19	Zhuliangyou899	MS	MS
X-20	Wuyouhuasi	MS	MS
X-21	Xinliangyou2172	MS	MS
X-22	Qiaoliangyou17	R	MR
X-23	longjingyou3135	MS	S
X-24	Zaoxian79	MR	MR
X-25	Xiangyou269	MS	MS
X-26	Hannuo12	MS	MS
X-27	Quanxiangyou89	MS	MS
X-28	Jiayouozhongke3	MR	MR
X-29	Pingxiangyouzhi903	MR	MR
X-30	Q-liangyouyuemiao	MR	MR
X-31	Quangxiangdao	MS	MS
X-32	Shenliangyouyuehesimiao	MS	MS
X-33	Chun9liangyousimiao	MS	MS
X-46	GZ-5	S	S
