# Supplementary material for: Mining SNP loci and candidate genes for sheath blight resistance in Indica rice using genome-wide association studies
Source: Front Plant Sci. 2025 Dec 18;16:1718389. doi: 10.3389/fpls.2025.1718389 (PMC12756348; doi:10.3389/fpls.2025.1718389)
Supplement: Supplementary file 6 [file Table4.xls]

## Sheet: Sheet1
Supplementary Table S4. Genome-wide SNP Distribution Statistics: Chromosomal and Scaffold-level Density and Interval Metrics
Chromosome	Chromosome Length (bp)	SNP Number	Inter-SNP Distance (bp)	SNP Density (per kb)）
1	47283185	348005	135.869	7.36002
2	38103930	326632	116.657	8.57213
3	41884883	323922	129.305	7.73363
4	34718618	242603	143.109	6.98769
5	31240961	223421	139.83	7.15154
6	32913967	243814	134.996	7.40762
7	27957088	222961	125.39	7.97512
8	30396518	195465	155.509	6.43051
9	21757032	179060	121.507	8.22998
10	22204031	160982	137.929	7.25012
11	23035369	167951	137.155	7.29101
12	23049917	168203	137.036	7.29734
scaffolds	52459391	130300	402.605	2.48383
