# Supplementary material for: Mining SNP loci and candidate genes for sheath blight resistance in Indica rice using genome-wide association studies
Source: Front Plant Sci. 2025 Dec 18;16:1718389. doi: 10.3389/fpls.2025.1718389 (PMC12756348; doi:10.3389/fpls.2025.1718389)
Supplement: Supplementary file 9 [file Table7.xlsx]

## Sheet: Sheet1
Supplementary Table S7 Relationship of the Three LD Blocks with the Physical Positions of Consensus SNPs
Block Name	Block Position	Corresponding Consensus SNP Position	SNP_in_gene	SNP_type
block4	Chr 4:32,681,394–32,769,963	Chr 4:32748498	BGIOSGA017290	upstream_gene_variant
block7	Chr 7:4,997,038–5,097,060	Chr 7:5066277	BGIOSGA025329	intron_variant
block12	Chr 12:1,685,784–1,685,811	Chr 12:1685791	BGIOSGA036698	upstream_gene_variant
