# Supplementary material for: Mining SNP loci and candidate genes for sheath blight resistance in Indica rice using genome-wide association studies
Source: Front Plant Sci. 2025 Dec 18;16:1718389. doi: 10.3389/fpls.2025.1718389 (PMC12756348; doi:10.3389/fpls.2025.1718389)
Supplement: Supplementary file 10 [file Table8.xls]

## Sheet: Sheet 1
Supplementary Table S8. Functional Annotation and Multi-Omics Characterization of Candidate Genes within LD Blocks Associated with Significant SNPs
Gene_ID	blast_ncbi_Gene_ID	blast_nr	blast_nr_Locus	blast_nr_description	uniprot_ID	uniprot_description	name	blast_KEGG	KEGG_name	KEGG_description	EC	TF_family	Gene Ontology (biological process)	Gene Ontology (cellular component)	Gene Ontology (molecular function)	IRGSP/RAP Gene ID
BGIOSGA036698	4346360	XP_015648558.1	LOC4346360	peroxisomal membrane protein PMP22	B8BLU6	Uncharacterized protein	-	K13347	PXMP2,PMP22	peroxisomal membrane protein 2	-	-	-	cytoplasm [GO:0005737]; membrane [GO:0016020]	-	-
BGIOSGA025329	4349951	XP_015616035.1	LOC4349951	ankyrin repeat-containing protein At5g02620	B8B856	PGG domain-containing protein	-	-	-	-	-	-	-	plasma membrane [GO:0005886]	-	Os07g0193400
BGIOSGA025328	107279337	XP_066161801.1	LOC107279337	ankyrin repeat-containing protein At5g02620-like	A2YJ29	PGG domain-containing protein	-	-	-	-	-	-	-	plasma membrane [GO:0005886]	-	Os07g0193200
BGIOSGA025327	4352918	XP_015619878.1	LOC4352918	HIPL1 protein	A2YJ28	Glucose/Sorbosone dehydrogenase domain-containing protein	-	-	-	-	-	-	-	membrane [GO:0016020]	-	-
BGIOSGA025326	4342632	XP_015647789.1	LOC4342632	protein EARLY FLOWERING 5	B8B855	Uncharacterized protein	-	-	-	-	-	-	RNA processing [GO:0006396]	spliceosomal complex [GO:0005681]	-	-
BGIOSGA025325	4352917	XP_015618835.1	LOC4352917	AAA-ATPase ASD, mitochondrial	A2YJ25	AAA+ ATPase domain-containing protein	-	-	-	-	-	-	response to stress [GO:0006950]	membrane [GO:0016020]	ATP binding [GO:0005524]; ATP hydrolysis activity [GO:0016887]	Os07g0192700
BGIOSGA025324	4351956	XP_015620199.1	LOC4351956	WEB family protein At5g55860	A2YJ24	AAA-type ATPase N-terminal domain-containing protein	-	-	-	-	-	-	-	membrane [GO:0016020]	-	-
BGIOSGA024678	4348915	NP_001409992.1	LOC4348915	mitochondrial import inner membrane translocase subunit PAM16 like 2	B8B853	J domain-containing protein	-	-	-	-	-	-	protein import into mitochondrial matrix [GO:0030150]	endoplasmic reticulum [GO:0005783]; PAM complex, Tim23 associated import motor [GO:0001405]	ATPase activator activity [GO:0001671]	-
BGIOSGA024677	107277710	XP_025882984.2	LOC107277710	AAA-ATPase At5g17760	B8B854	ATPase AAA-type core domain-containing protein	-	-	-	-	-	-	-	-	ATP binding [GO:0005524]; ATP hydrolysis activity [GO:0016887]	-
BGIOSGA024676	4340338	NP_001408294.1	LOC4340338	hydroxycinnamoyltransferase 4-like	B8B857	Uncharacterized protein	-	-	-	-	-	-	-	-	hydroxycinnamoyltransferase activity [GO:0050734]	-
BGIOSGA024675	9271310	XP_015651418.1	LOC9271310	uncharacterized LOC9271310	B8B858	DDT domain-containing protein	-	-	-	-	-	-	regulation of DNA-templated transcription [GO:0006355]	RSF complex [GO:0031213]	-	Os07g0193600
BGIOSGA024674	4337537	XP_015640734.1	LOC4337537	basic helix-loop-helix protein 80	A2YJ33	BHLH domain-containing protein	-	-	-	-	-	bHLH	-	nucleus [GO:0005634]	DNA-binding transcription factor activity [GO:0003700]; protein dimerization activity [GO:0046983]	-
BGIOSGA017290	-	-	-	-	A2XYJ2	Uncharacterized protein	-	-	-	-	-	-	-	-	-	Os04g0660000
BGIOSGA017282	9271323	XP_015649963.1	LOC9271323	probable LRR receptor-like serine/threonine-protein kinase At1g56130	B8AVN5	Protein kinase domain-containing protein	-	-	-	-	-	-	protein phosphorylation [GO:0006468]	membrane [GO:0016020]	ATP binding [GO:0005524]; protein serine/threonine kinase activity [GO:0004674]	Os04g0658700
BGIOSGA014179	4341704	XP_015642651.1	LOC4341704	transcription factor IBH1-like 1	-	-	-	-	-	-	-	-	-	-	-	Os04g0660100
